# Supplementary material for: Synthesis and Characterization of Mannosylated Formulations to Deliver a Minicircle DNA Vaccine
Source: Pharmaceutics. 2021 May 7;13(5):673. doi: 10.3390/pharmaceutics13050673 (PMC8150592; doi:10.3390/pharmaceutics13050673)
Supplement: Supplementary file 1 [file pharmaceutics-13-00673-s001.zip]

Archive with 1 entries (1 files):
- pharmaceutics-1194450-supplementary.pdf
